# Supplementary material for: Identification and Validation of Reference Genes for RT-qPCR Analysis in Reed Canary Grass during Abiotic Stress
Source: Genes (Basel). 2023 Sep 12;14(9):1790. doi: 10.3390/genes14091790 (PMC10530813; doi:10.3390/genes14091790)
Supplement: Supplementary file 1 [file genes-14-01790-s001.zip]

Archive with 5 entries (5 files):
- Figure S1.tif
- Table S1 Sequence of 13 candidate reference gene.xlsx
- Table S2 13 Candidate Reference Gene Primer .xlsx
- Table S3 Sequences of target genes under four abiotic stresses.xlsx
- Table S4 Primers for target genes under four abiotic stresses.xlsx
