# Supplementary material for: Identification and Validation of Reference Genes for RT-qPCR Analysis in Reed Canary Grass during Abiotic Stress
Source: Genes (Basel). 2023 Sep 12;14(9):1790. doi: 10.3390/genes14091790 (PMC10530813; doi:10.3390/genes14091790)
Supplement: Supplementary file 1 [file genes-14-01790-s001.zip › Table S1 Sequence of 13 candidate reference gene.xlsx]

## Sheet: Sheet1
Gene Symbol	Transcript ID	Nucleobase sequence
Ubiquitin-conjugating enzyme	TRINITY_DN3904_c0_g1_i30	CTCGGGGAGAGGATACGGGGTGCACAGGCAACTAGGTACCAAAATTACTTTCCCGCTATATATACTGGATAAAAAAATAAGACAGTCATTGGTGTCCTGAAGCATTTTTACAACTTAATGATGAGAAAACATACCATGCTTGGGATACAGTGATTGCAGCGGCTGAGGTTAGAGATGCGTGCAAACATAAAAAGAACATACAAGTTTAAAAAAAAACTCAAATAAAGCACCTTTTAAAGTTTCTCCTCAAGCAAGTGAGAATACAGTTCTACAGATTTTACCATCACAAGTTCATCACCATGTCTCCAAGGTGGTACTCCACGGATGAATGAGTTGCACAAACCAACAGAAAGCTATACAAAATTACGGCCCCACTTTCACTTTATTGGACTTTTTACT…
Glyceraldehyde-3-phosphate dehydrogenase	TRINITY_DN44_c0_g1_i30	ATGCTGGGCACCTTCAAGGCCGACGTGAAGATCGTGGACAACGAGACCATCAGCGTCGACGGCAAGAACATCCAGGTCGTCTCCAACAGGGACCCCCTCAAGCTGCCATGGGCTGAGCTCGGCATCGACATCGTCATCGAGGGTACTGGAGTGTTCGTCGACGGACCCGGCGCCGGGAAGCACATCCAGGCCGGCGCCAAGAAGGTCATCATCACCGCCCCGGCCAAGGGCGCCGACATCCCCACCTACGTGATCGGTGTCAACGAGGGAGACTACGACCATGATGTGGCCAACATCGTCAGCAATGCTTCCTGCACGACCAACTGCCTCGCACCATTCGCCAAGATCTTGGACGAGGAGTTCGGTACGAAGAACCTGCCCCCCCTTTTTTTTACATTA…
Eukaryotic translation initiation factor 4E	TRINITY_DN100_c0_g1_i3	GGAGCCAAAACAAGTTTTCGCTTCTCATACAAACTTATGGAGTACAGCAAGGACAGACAAACGCAACTCGTTAGATTATGTCTTTCAAGCAATTCACAGCAATGCGCGGTAATATAAACCTGCAGAAACAGCATCCGACCATTACAAGCTAGCTATCCAAGGGAACCACTCCTGCGTGCAAGGGCAGGCCTGTCTCGTGCTCCCAGGATAGATGCGAACTAAGTAGCGAGCTTCAGGCCGTGTAGCGGTTCTTGGGGGCTTTATCCGCCTTCTTTGCATCCTCATGAACGATGAACCCGATAGAGTCCTTGTATTCCAGAAACTCCTTCCACTGCTTGCCGATGCTTATCTGAGCAGCTTCATTGGCAGCATTTTTAGTCCAGATGGCTACTCTTTCCT…
Tubulin	TRINITY_DN3238_c0_g1_i3	GTTCCACGGTTACGCTAATATCACAATTCGCAGTGTCAAAGCACCAGCAACATACACAAAAACAGTTCAAAAAATCGGTTCACCGAAGCACCAAAAGCATCTATAAGTGTTATGAACCACCTAAAGATCTATCTGAACCACAAGCACCACCAAATCGACAGAATTGTAAACACAAGGCACATCTACCAGACAGCAAGAGAGCTGAATGAGGTCAGGTTGCTTAGGCAGCAGCCTCCTCTTCCTCCTCATCATCATACTCTTCCTCATCATCAGCTGTGGCATCCTGGTACTGCTGGTACTCGGCCACCAGATCGTTCATGTTGCTCTCGGCCTCGGTGAATTCCATCTCGTCCATGCCCTCGCCAGTGTACCAATGCAAGAAGGCCTTCCTCCTGAACA…
Cytochrome P450	TRINITY_DN4179_c0_g1_i20	GTAAGCCAACGTACATCGTCTTCTTAGAAAACGAGAAAACTGACAAGAGGATTCTTCACTGTTCTCAATCCGCACGGCATATACGCACAGCGACACACCCGGCCTCCTCACATCGGGACACCGGTTCTGTTGACGCCCATGGATTCACCGCTGAGCCAGCCCACGCTGCTCGCGCTGTCGCTGCTCCTCCTAGCTCTGTACCTCGCGCGCCGCGCCCTGCTCGGCAAGAGGCGCAACTACCCGCCCGTGGCCGGCACCATGCTCCACCAGCTGGCCAACTTCGGCCGCCTGGCGGAGTACCAGACGGAGCTCTCCCACAGGTACCGCACCTTCCGCATGCTCACCCCGACCTGCAACTACGTCTACACCGTCGACCCGGCCAACGTCGAGTACATCCTC…
ADP-ribosylation factor	TRINITY_DN25039_c0_g1_i4	TGGTTTCAGAAGAAGGGTTCCTCCTCGTTCTCCACTTCGATACACAGGTCCGACGACTTGACGAAGAAGAAGCAGGCAAAGCAAGACAATTCGACGGAAAATCGGTGTTCGCGCGAGGAGTTCTCGGCGATTGGTTGATCTCGGCGGGTGGATGGGGCAGGCGTTCCGCAAATTGTTCGATGCCTTCTTCGGCGCCAGCGAGATGAGGGTCGTGATGCTTGGGCTGGATGCAGCGGGCAAGACCACCATCCTGTACAAGCTGCACATCGGGGAGGTCCTCTCGACTGTTCCTACGATTGGGTTCAATGTTGAGAAAATTCAGTACAAGAACGTGATGTTTACAGTGTGGGATGTTGGTGGCCAAGAAAAGTTGAGGCCCTTGTGGAGGCATTACTTTAA…
histone H3	TRINITY_DN2607_c0_g1_i10	CCAACAAGCAGCACATTGAACAATGGAACAAAATCTGGAGTTGGAAATGTGAAGGAAGCACCTGATTTAGACATTGATGTAGCATCATCTGCTACGGGTGAGGTTAAGATGTCACTGAAATGCAGTGTCGATCCATCAAAGTTCCGCATGCCTGCTTTAGAAGCAGTTTTCAAGATGGTTGAGGATAAATGTCTTGGCTCATGCAAGGTTCTTCCTCCTGATTTTTCCATTGTCAGCCTCATGACTGAGATATGCCAGTGTGTTTTACAACTGGGCACTGAACATACTGTAGAGCATAATACACAATCAGATATTGTTCGTAATGGCAGCAGGTCAGAGGATGGTAGAAATAGGAAAAAGAAAGACGCAGAGGAATTACTGGTTTCTAACGGCTCAAAG…
50S ribosomal protein L2	TRINITY_DN1161_c0_g1_i11	ACCTCGCCGCGTTCTCCTCCGCGACACGCAACCTTCCCCCCCTTCCAGATCTAGTCTTAGACTAGATAAGCTCCTCCTCCTCCATCCAATCCCGACTACATCTAGAGAGATCGGAAGCCGAGTTCGCGCCATAATCGTACTCGATTCGATCTCGGCACGGTGAGCCTCTCCACCATGATTGATTTATGCGCAACCCCTCCGTGTTTTCTCTTGCGCAGGTTCACCGTGGTGGAGCGACGCGTTGGTCTTCCGGCGATCTCGATGCGAGACGCGAGGCGGCGGCTTCTGGCGACGGGACCTTCAGATCTGCCCTCCGGCGACTCGAGATCCGTTGCTGATCTGATGTCTCGCGGCGGATCTGGACGTTTCTTGGCGGGTTGACGTGGCGGCGAGGATGGG…
Heat shock 70 kDa protein	TRINITY_DN40976_c0_g1_i1	ATAATCTGATTGAGAGGACTAGGGAGCCATGCAAGAGCTGCTTGAAGGATGCCGGTATATCTATTAAGGATGTAGATGAGGTCCTTCTTGTCGGTGGAATGACAAGGGTTCCAAAAGTACAGGAAGTAGTTTCTGAAATCTTTGGCAAGGCCCCAAGCAAAGGAGTCAACCCAGATGAAGCTGTGGCCATGGGTGCTGCTATTCAGGGTGGTATTCTCCGTGGAGATGTGAAGGAGCTT
Malate dehydrogenase	TRINITY_DN22376_c0_g2_i1	AATCTTAGAGCCAAGTGTCACATCCCAGCCAAATCCGTGCGCCAAAACACGAGCATGGAGCTTCTTCAGAGACCAAACATCTGCACAGGTTTGGACCAACAGGCCAAACTTTTCGATGTCGCATACCTTACTAGAACCCAAAGTTGTACCGGCGATAGATCCTGATAGCCTCTTAGGCGGTTTCAGCACTGCAATCTTATCGAACTTGGAACCAGCCGTTACAGAAAATTTTCTTAGAAGCATTGCTAGCATCCCCGTGGTTGTGCACGCAGAAAAACGAGGAGCAACAAAACGGCCGCGAATCCAGCGGCATGATTTGCCTTATGCTGCACCTCCAAGGACGGAACATTCACCTTGTATCGTGCTTGACGGCTTGAGTATTGGTGCGCCACCCCCGCC…
Cullin-1	TRINITY_DN3100_c1_g1_i1	TACCTGTTATATCAAATCCTTGTGAAATCACCATACAATCTCTTGTCGCCAATACAGAAATTACACAGCCGAAGGAGGTCTTGCAAGAGATATTCCTTTGAATTATCTTCACGGCTCTATGATATATTACAGAAAAAATATATATTGATGATACAATCGCGCAAACTCAACAACCATTAGTACATTGTATACAACATTCACCAAGGTCTGCCCCGAAGAACCACCCCTCTTTTTCATGGACAGTTCTAGCACCATAGATAGACCAAAGCACTGGATCTGACGACCTTCATGTACAAGTTACACTTGTCTGTGCCGCCAGCAAGAGCAACCAGCAGCAGCACCAGCTAATCCATCTGGAGAAGGCGGGAAGCCACTGCGGTGTGTACCATCCTTAAATAG…
TATA-binding protein	TRINITY_DN14817_c0_g1_i4	ACTCTCCATACACCCCCAACCCCAAGCCAACCCACCCCCCGCCTCCCTCGCGACCAAACCCTAGACTACACACGCTCCTCCGATCCCCTCTCCCCCCGATCTCTATAAAAGTCCGCGGAATTCGAATTCTTCCCTCCGGATCCCCCCGCAGCTCGCGCCCGGATCGGAGCCCTCCGGTCGGGCTCCTTCCAGCTGCGGGGGTGCCGTAGCTGTCGGGGTCGGGATCTGAGGCGGCGGAGGCGAGGTGATCTTGTGGGTGGATGGCGGGGGAGGCGGCGCTGGAGGGGAGCGAGCCGGTTGATCTCTCCAAGCACCCCTCCGGCATCGTCCCCACGCTCCAGTAAGCCCTCAAAGATCCCCTCTCTTGAGGTTTCCTGGTGGGGGATTTTCCTGGTGCTT…
Actin	TRINITY_DN4177_c0_g1_i10	ACTTGGAACAGTGCAGCATAAGGCCCAACATATAACGGGGCAGGACAGATTACATGATAGAACCAAATCTTCAGTGGTCTGATGATGGAAGCCACAGAGATCTTTCGGACACGGTAACAAACCCACAAATCATCAAGAAAGTTTCACAGTAACACCACCAAATCTATAGTGACATAAATCCATATCGCGAGGGTGTCGAGGCAGTATGGTTGCCTAGTGCGCGCGGTCTTTGATGCGCTCTTGGATGGCGTCAAGACTGATTTCGCTAGCATCAGTGGCCTGCATTTCAATCTGAATGCCGTTCAAGCCCGTCTTGAATTTCTGGTTAGAGCTTGCGTAGAGCATCTTGCTCCTCACCCTGGCAACGTCTGGGGACCAGAAGATGTAGTATATCTTGCT…
