# Supplementary material for: Identification and Validation of Reference Genes for RT-qPCR Analysis in Reed Canary Grass during Abiotic Stress
Source: Genes (Basel). 2023 Sep 12;14(9):1790. doi: 10.3390/genes14091790 (PMC10530813; doi:10.3390/genes14091790)
Supplement: Supplementary file 1 [file genes-14-01790-s001.zip › Table S2 13 Candidate Reference Gene Primer .xlsx]

## Sheet: Sheet1
Gene Symbol	Gene Name	Accession Number	Primer: Forward	Primer: Reverse
UBC	Ubiquitin-conjugating enzyme E2 34	TRINITY_DN3904_c0_g1_i30	GGCATATGTCAGAACGGTGATA	TCTGGTTGCTTGGATGTGAA
GATP	Glyceraldehyde-3-phosphate dehydrogenase	TRINITY_DN44_c0_g1_i30	GAGGAGTTCGGTACGAAGAAC	GTCATGGTTCCCTTCACGAT
ETF	Eukaryotic translation initiation factor 4E	TRINITY_DN100_c0_g1_i3	AACAGCATCCGACCATTACA	GATGCAAAGAAGGCGGATAAAG
TUB	Tubulin alpha-3 chain	TRINITY_DN3238_c0_g1_i3	GTCAAAGCACCAGCAACATAC	CCTAAGCAACCTGACCTCATT
CYT	Cytochrome P450	TRINITY_DN4179_c0_g1_i20	CCAGGAATCCACAGATGAAGAG	CCAACGCCAAACTCAACAAG
ADPF	ADP-ribosylation factor 1	TRINITY_DN25039_c0_g1_i4	CGGAGGAAGTTGTGAAGTAGTC	CATCCAGAGTCCAGAGTTTCAC
H3	Histone H3	TRINITY_DN2607_c0_g1_i10	CTGGGCACTGAACATACTGTAG	GATGTTGCTGCTGGGTAGAA
50Sr	50S ribosomal protein L2	TRINITY_DN1161_c0_g1_i11	CAGGCCACCACCGTAATAAA	TAGAACGTTGTGCCAGGAAG
Heats	Heat shock 70 kDa protein	TRINITY_DN40976_c0_g1_i1	ATCTGATTGAGAGGACTAGGGA	TTCACATCTCCACGGAGAATAC
MD	3-isopropylmalate dehydrogenase 2	TRINITY_DN22376_c0_g2_i1	CATGGGTATGCCCTGCATATAG	CAGCTTCTCGTCCTCGAAATC
Cul1	Cullin-1	TRINITY_DN3100_c1_g1_i1	CAGCACCAGCTAATCCATCT	CCGAACGTCTACCGATACTTG
TATA	TATA-binding protein	TRINITY_DN14817_c0_g1_i4	GAGGATGCGTGTAGTAGGTTTAG	CGATATTAGTCAAGCCGTCTGAT
ACT	Actin-7	TRINITY_DN4177_c0_g1_i10	CTCCATGCTGTCTGAGCAATA	GTGGCAACTCCATACCTGAA
