# Supplementary material for: Identification and Validation of Reference Genes for RT-qPCR Analysis in Reed Canary Grass during Abiotic Stress
Source: Genes (Basel). 2023 Sep 12;14(9):1790. doi: 10.3390/genes14091790 (PMC10530813; doi:10.3390/genes14091790)
Supplement: Supplementary file 1 [file genes-14-01790-s001.zip › Table S3 Sequences of target genes under four abiotic stresses.xlsx]

## Sheet: Sheet1
Gene Symbol	Transcript ID	Nucleobase sequence
PAL	TRINITY_DN26275_c1_g1_i5	TGGGTGATGCTTCAACTTGTGCGTGAGGTGGTCGGTGTACTCCGGCTTGCCGTTCATGACCTCGCAGAACACGGCCGACAGAACCTCGGCAAGGACGCCAAGGATGTTAGCCTCGAAAAGCACCATGGACGCGAGTCCGGAGCCCACCGCCGTGCCATTTACCATGGCAAGACCTTCTTTGGGCTGCAGTTCAAAGAAGCCATGCTGGATGCCGGCAATTTTGAATGCCTCCGCTGCGTTCACCTTCCTGCCGTCCGGAGCCGTAGCCATTGAGTTTGAGCGACCAGTGACCAGCCCCGCGATATAAGAAAGCGGGACAAGGTCACCGGACGCGGTGATGGTGCCCCGGAGTGGTAGGCACGGTGTCACATTGGCGTTTAGAAGTGTGGCGATCGTCTC…
PIP1	TRINITY_DN36896_c0_g1_i1	GAGTTGTTGACGCCCATGACGGTGAGGATGGTGACGTAGAGGAAGAGGAAGGTGGCCATGAACTCGGCGATGCCCGCGCGGTAGAAGGACCAGGACTTGAGCTCCCCGGGCTCGAACAGCGGCGCCGGCGGGGGCTCCTTGTAGTCCTTGTCGTCCCCGCCGCCCTGCGCCGCCGTCCCGATCGGCTGCCGCTCCGAGAACCTGTTGGCGCCCAGGCGCACGTCCTC
WRKY	TRINITY_DN1940_c0_g1_i6	GCGAGGTGGGCTCCTCGGTGTGGGCTGGTAAGGCATGCTCCTCCGGTGAGCCCGCGAGGTTCTTGGCTAGTCCTTGCCGAAGAACTTCGAATTGCGTTTGAAGAGATCGATGGTCCTCGACCATCCGTGACAGCATCGTCTTGAGCCTCTCGTTCTCTTTTCTTACTTCGACCATCTCTGCCCTTGTGGATGCAATCTTGCCTTGTAGAACCTCTTTTGTTGTGCTTGATTGGTTTCTCAAGAACTTGAAAAAAATGTCATCCTTGGCCCGAGGACCATCTACCCGATGATTATCTTTCATCTGCAAACACTAACATGCACGGAAGTCTATATTAGTAAGATCAGTAAACAGTACCATTCACATATTTGATGAGAAGCCGGGCACAAGTCTATTTCTCG…
NAC	TRINITY_DN47342_c0_g1_i1	GCGCCTCCCGGTCCTGCCGCGCGCAGAAGTAGAACCACGGCTCGCCGTCCCCGACGCCACGGTGCACCTCTGGGAGCTGCCAGGGGTCGAGCGAGCAGACGTCGGCGACGGGGATGACGCGCTCGATGTCGCCCTGCCGGCTGCCGTCGAGCTTGTGCCGGAGGTAGAAGCGCACCAGCTCCTCCTCCGTGGGGTAGAAGCGGTACCCGGGAGGTAGCTCGCCCATGGCGGCCGTACGTACGTCCAACCGATTAATTCACTCGTCGGCCGTCGTCGTCGTCGAGCTCGAAGGG
